# Supplementary material for: METCAM/MUC18 Plays a Tumor Suppressor Role in the Development of Nasopharyngeal Carcinoma Type I
Source: Int J Mol Sci. 2022 Nov 2;23(21):13389. doi: 10.3390/ijms232113389 (PMC9655335; doi:10.3390/ijms232113389)
Supplement: Supplementary file 1 [file ijms-23-13389-s001.zip]

Archive with 1 entries (1 files):
- ijms-1967603-supplementary.pdf
